# Supplementary material for: Key Disease-Related Genes and Immune Cell Infiltration Landscape in Inflammatory Bowel Disease: A Bioinformatics Investigation
Source: Int J Mol Sci. 2024 Sep 9;25(17):9751. doi: 10.3390/ijms25179751 (PMC11396460; doi:10.3390/ijms25179751)
Supplement: Supplementary file 1 [file ijms-25-09751-s001.zip]

Archive with 2 entries (2 files):
- Table S1 PPI network topological parameters.xlsx
- Table S2 Phenotypes.xlsx
