# Supplementary material for: Key Disease-Related Genes and Immune Cell Infiltration Landscape in Inflammatory Bowel Disease: A Bioinformatics Investigation
Source: Int J Mol Sci. 2024 Sep 9;25(17):9751. doi: 10.3390/ijms25179751 (PMC11396460; doi:10.3390/ijms25179751)
Supplement: Supplementary file 1 [file ijms-25-09751-s001.zip › Table S1 PPI network topological parameters.xlsx]

## Sheet: Topological parameters
Table S1. PPI network topological parameters. Top 40 IBD-DEGs topological charachtersitic are shown.
Gene Symbol	Betweenness Centrality (BC)	Closeness Centrality (CC)	Degree
IL1B	0.269623	0.538793	94
TLR4	0.134678	0.502008	82
ITGB2	0.0798082	0.459559	64
CD86	0.0339171	0.456204	60
CXCL8	0.0361287	0.446429	58
SPI1	0.0550168	0.437063	52
HCK	0.0739745	0.446429	48
HIF1A	0.0790542	0.438596	48
CYBB	0.0323127	0.454545	48
CD274	0.0297363	0.413907	44
RAC2	0.107421	0.429553	42
NCF4	0.0209546	0.428082	42
JAK2	0.0434197	0.426621	40
S100A9	0.00664769	0.422297	40
TLR1	0.0146962	0.412541	38
NCF2	0.00515805	0.423729	38
CXCL1	0.0077288	0.423729	38
MNDA	0.00712336	0.398089	36
IDO1	0.0138791	0.412541	36
ANXA5	0.0463449	0.431034	34
CD38	0.00490345	0.415282	34
HAVCR2	0.0187838	0.412541	34
S100A8	0.00268691	0.407166	32
CXCL9	0.0039088	0.401929	32
ENTPD1	0.0290263	0.400641	30
CSF3R	0.00662845	0.407166	28
LAPTM5	0.0301602	0.378788	28
THY1	0.021662	0.407166	28
CXCL2	0.00275802	0.389408	26
HCLS1	0.00369432	0.372024	22
BCL2A1	0.0242436	0.393082	22
CYBA	0.00416765	0.400641	22
RGS18	0.0103407	0.37092	16
LY96	0.00128312	0.379939	16
DUOX2	4.9116e-05	0.385802	14
TGFBI	0.00860555	0.349162	14
COL6A3	0.0161668	0.304136	12
COL4A1	0.00294238	0.328947	12
SLA	8.8753e-05	0.323834	8
VNN2	0.000753877	0.322165	6
