# Supplementary material for: Key Disease-Related Genes and Immune Cell Infiltration Landscape in Inflammatory Bowel Disease: A Bioinformatics Investigation
Source: Int J Mol Sci. 2024 Sep 9;25(17):9751. doi: 10.3390/ijms25179751 (PMC11396460; doi:10.3390/ijms25179751)
Supplement: Supplementary file 1 [file ijms-25-09751-s001.zip › Table S2 Phenotypes.xlsx]

## Sheet: Human Phenotypes
Table S2: Human and mouse phenotypes of nine key IBD-related genes
Human Phenotype
Category	ID	Name	q-value Bonferroni	Hit Count in Query List	Hit Count in Genome	Hit in Query List
Human Phenotype	HP:0003203	Impaired oxidative burst	8.034e-08	4	8	CYBB,NCF2,RAC2,CYBA
Human Phenotype	HP:0005224	Rectal abscess	2.407e-07	4	10	CYBB,NCF2,RAC2,CYBA
Human Phenotype	HP:0011993	Impaired neutrophil bactericidal activity	3.78e-07	4	11	CYBB,NCF2,RAC2,CYBA
Human Phenotype	HP:0006510	Chronic pulmonary obstruction	4.539e-07	5	38	CYBB,NCF2,NCF4,RAC2,CYBA
Human Phenotype	HP:0100523	Liver abscess	5.667e-07	4	12	CYBB,NCF2,NCF4,CYBA
Human Phenotype	HP:0002722	Recurrent abscess formation	8.684e-07	5	43	CYBB,NCF2,NCF4,RAC2,CYBA
Human Phenotype	HP:0002840	Lymphadenitis	2.078e-06	4	16	CYBB,NCF2,RAC2,CYBA
Human Phenotype	HP:0011990	Abnormality of neutrophil physiology	3.49e-06	4	18	CYBB,NCF2,RAC2,CYBA
Human Phenotype	HP:0010977	Abnormal phagocytosis	4.606e-06	3	4	CYBB,NCF2,CYBA
Human Phenotype	HP:0002741	Recurrent Serratia marcescens infections	4.606e-06	3	4	CYBB,NCF2,CYBA
Human Phenotype	HP:0002740	Recurrent E. coli infections	4.606e-06	3	4	CYBB,NCF2,CYBA
Human Phenotype	HP:0002723	Absence of bactericidal oxidative respiratory burst in phagocytes	4.606e-06	3	4	CYBB,NCF2,CYBA
Human Phenotype	HP:0003206	Decreased activity of NADPH oxidase	1.151e-05	3	5	CYBB,NCF2,CYBA
Human Phenotype	HP:0004358	Abnormality of superoxide metabolism	1.151e-05	3	5	CYBB,NCF2,CYBA
Human Phenotype	HP:0025615	Abscess	1.158e-05	5	71	CYBB,NCF2,NCF4,RAC2,CYBA
Human Phenotype	HP:0002742	Recurrent Klebsiella infections	2.299e-05	3	6	CYBB,NCF2,CYBA
Human Phenotype	HP:0100721	Mediastinal lymphadenopathy	3.101e-05	4	30	CYBB,NCF2,NCF4,CYBA
Human Phenotype	HP:0100722	Abnormality of the mediastinum	3.101e-05	4	30	CYBB,NCF2,NCF4,CYBA
Human Phenotype	HP:0000230	Gingivitis	5.906e-05	4	35	CYBB,NCF2,NCF4,CYBA
Human Phenotype	HP:0002955	Granulomatosis	0.0001376	3	10	CYBB,NCF2,CYBA
Human Phenotype	HP:0100806	Sepsis	0.0001797	5	122	CYBB,NCF2,NCF4,RAC2,CYBA
Human Phenotype	HP:0045026	Abnormal mediastinum morphology	0.0001997	4	47	CYBB,NCF2,NCF4,CYBA
Human Phenotype	HP:0000976	Eczematoid dermatitis	0.0002518	3	12	CYBB,NCF2,CYBA
Human Phenotype	HP:0100658	Cellulitis	0.0002573	4	50	CYBB,NCF2,RAC2,CYBA
Human Phenotype	HP:0006536	Airway obstruction	0.0003213	5	137	CYBB,NCF2,NCF4,RAC2,CYBA
Human Phenotype	HP:0000246	Sinusitis	0.0009431	5	170	CYBB,NCF2,NCF4,RAC2,CYBA
Human Phenotype	HP:0000245	Abnormal paranasal sinus morphology	0.001596	5	189	CYBB,NCF2,NCF4,RAC2,CYBA
Human Phenotype	HP:0002240	Hepatomegaly	0.00169	7	642	CYBB,NCF2,NCF4,PCK1,RAC2,CPT1A,CYBA
Human Phenotype	HP:0001287	Meningitis	0.001733	4	80	CYBB,NCF2,NCF4,CYBA
Human Phenotype	HP:0002842	Recurrent Burkholderia cepacia infections	0.00201	3	23	CYBB,NCF2,CYBA
Human Phenotype	HP:0002724	Recurrent Aspergillus infections	0.002607	3	25	CYBB,NCF2,CYBA
Human Phenotype	HP:0002575	Tracheoesophageal fistula	0.003455	4	95	CYBB,NCF2,NCF4,CYBA
Human Phenotype	HP:0003271	Visceromegaly	0.004584	7	742	CYBB,NCF2,NCF4,PCK1,RAC2,CPT1A,CYBA
Human Phenotype	HP:0002716	Lymphadenopathy	0.004982	5	238	CYBB,NCF2,NCF4,RAC2,CYBA
Human Phenotype	HP:0002021	Pyloric stenosis	0.005154	4	105	CYBB,NCF2,NCF4,CYBA
Human Phenotype	HP:0002726	Recurrent Staphylococcus aureus infections	0.005592	3	32	CYBB,NCF2,CYBA
Human Phenotype	HP:0004400	Abnormality of the pylorus	0.005767	4	108	CYBB,NCF2,NCF4,CYBA
Human Phenotype	HP:0011450	Unusual CNS infection	0.006205	4	110	CYBB,NCF2,NCF4,CYBA
Human Phenotype	HP:0002733	Abnormal lymph node morphology	0.006727	5	253	CYBB,NCF2,NCF4,RAC2,CYBA
Human Phenotype	HP:0007499	Recurrent staphylococcal infections	0.007363	3	35	CYBB,NCF2,CYBA
Human Phenotype	HP:0032158	Unusual infection by anatomical site	0.007665	4	116	CYBB,NCF2,NCF4,CYBA
Human Phenotype	HP:0000992	Cutaneous photosensitivity	0.008484	4	119	CYBB,NCF2,NCF4,CYBA
Human Phenotype	HP:0005420	Recurrent gram-negative bacterial infections	0.008728	3	37	CYBB,NCF2,CYBA
Human Phenotype	HP:0007417	Discoid lupus rash	0.009469	3	38	CYBB,NCF2,CYBA
Human Phenotype	HP:0005406	Recurrent bacterial skin infections	0.01025	3	39	CYBB,NCF2,CYBA
Human Phenotype	HP:0006532	Recurrent pneumonia	0.01319	4	133	CYBB,NCF2,RAC2,CYBA
Human Phenotype	HP:0002034	Abnormal rectum morphology	0.01709	4	142	CYBB,NCF2,RAC2,CYBA
Human Phenotype	HP:0001874	Abnormality of neutrophils	0.01788	5	309	CYBB,NCF2,NCF4,RAC2,CYBA
Human Phenotype	HP:0001911	Abnormal granulocyte morphology	0.03556	5	356	CYBB,NCF2,NCF4,RAC2,CYBA

## Sheet: Mouse Phenotypes
Mouse Phenotypes
Category	ID	Name	q-value Bonferroni	Hit Count in Query List	Hit Count in Genome	Hit in Query List
Mouse Phenotype	MP:0002463	abnormal neutrophil physiology	1.918e-05	5	162	CYBB,NCF4,GNAI2,RAC2,CYBA
Mouse Phenotype	MP:0002406	increased susceptibility to infection	0.0001206	6	494	CYBB,NCF2,NCF4,GNAI2,RAC2,CYBA
Mouse Phenotype	MP:0002462	abnormal granulocyte physiology	0.0001613	5	248	CYBB,NCF4,GNAI2,RAC2,CYBA
Mouse Phenotype	MP:0002419	abnormal innate immunity	0.0005893	6	646	CYBB,NCF4,GNAI2,RAC2,ITGA4,CYBA
Mouse Phenotype	MP:0001793	abnormal susceptibility to infection	0.0006167	6	651	CYBB,NCF2,NCF4,GNAI2,RAC2,CYBA
Mouse Phenotype	MP:0005025	abnormal response to infection	0.0008912	6	693	CYBB,NCF2,NCF4,GNAI2,RAC2,CYBA
Mouse Phenotype	MP:0020000	abnormal response to antigen	0.0009859	6	705	CYBB,NCF2,NCF4,GNAI2,RAC2,CYBA
Mouse Phenotype	MP:0003186	abnormal redox activity	0.001546	4	160	CYBB,NCF2,RAC2,CYBA
Mouse Phenotype	MP:0002412	increased susceptibility to bacterial infection	0.01383	4	278	CYBB,NCF4,RAC2,CYBA
Mouse Phenotype	MP:0020186	abnormal susceptibility to bacterial infection	0.03569	4	354	CYBB,NCF4,RAC2,CYBA
